# Supplementary material for: Volatile Organic Compound Emissions from Prescribed Burning in Tallgrass Prairie Ecosystems
Source: Atmosphere (Basel). Author manuscript; Available in PMC 2020 Jan 1. (PMC6781241; doi:10.3390/atmos10080464)
Supplement: Supplement1 [file NIHMS1539427-supplement-Supplement1.zip]

Archive with 7 entries (7 files):
- DataDictionary.docx
- TableS1.csv
- TableS2.csv
- TableS3.csv
- TableS4.csv
- TableS5.csv
- TableS6.csv
