# Supplementary material for: Volatile Organic Compound Emissions from Prescribed Burning in Tallgrass Prairie Ecosystems
Source: Atmosphere (Basel). Author manuscript; Available in PMC 2020 Jan 1. (PMC6781241; doi:10.3390/atmos10080464)
Supplement: Supplement1 [file NIHMS1539427-supplement-Supplement1.zip › TableS1.csv]

CST	CO_ppm	CO2_ppm	MCE
2017-03-15 11:40	0.51	483.9	0.990
2017-03-15 11:41	0.49	482.5	0.990
2017-03-15 11:42	0.50	482.1	0.989
2017-03-15 11:43	0.50	482.9	0.990
2017-03-15 11:44	0.50	483.2	0.990
2017-03-15 11:45	0.51	482.1	0.989
2017-03-15 11:46	0.51	482.6	0.989
2017-03-15 11:47	0.51	482.9	0.989
2017-03-15 11:48	0.50	487.0	0.992
2017-03-15 11:49	0.50	483.2	0.990
2017-03-15 11:50	0.51	483.4	0.990
2017-03-15 11:51	0.50	483.2	0.990
2017-03-15 11:52	0.50	483.2	0.990
2017-03-15 11:53	0.52	483.5	0.989
2017-03-15 11:54	0.50	483.5	0.990
2017-03-15 11:55	0.51	483.2	0.989
2017-03-15 11:56	0.50	483.2	0.990
2017-03-15 11:57	0.52	483.2	0.989
2017-03-15 11:58	0.51	483.2	0.989
2017-03-15 11:59	0.51	483.2	0.989
2017-03-15 12:00	0.52	483.2	0.989
2017-03-15 12:01	0.49	483.2	0.991
2017-03-15 12:02	0.52	483.2	0.989
2017-03-15 12:03	0.51	483.2	0.989
2017-03-15 12:04	0.51	483.4	0.990
2017-03-15 12:05	0.51	483.3	0.990
2017-03-15 12:06	0.53	483.4	0.989
2017-03-15 12:07	0.50	484.4	0.991
2017-03-15 12:08	0.53	485.5	0.990
2017-03-15 12:09	1.28	486.3	0.956
2017-03-15 12:10	1.33	484.1	0.949
2017-03-15 12:11	0.62	483.9	0.984
2017-03-15 12:12	1.66	495.0	0.957
2017-03-15 12:13	0.90	484.2	0.970
2017-03-15 12:14	0.54	484.3	0.989
2017-03-15 12:15	0.54	484.5	0.989
2017-03-15 12:16	0.54	483.8	0.988
2017-03-15 12:17	0.54	483.4	0.988
2017-03-15 12:18	2.06	491.1	0.937
2017-03-15 12:19	3.67	491.0	0.885
2017-03-15 12:20	2.32	489.2	0.923
2017-03-15 12:21	3.68	490.0	0.880
2017-03-15 12:22	3.18	492.1	0.904
2017-03-15 12:23	6.96	498.2	0.832
2017-03-15 12:24	8.74	492.9	0.766
2017-03-15 12:25	0.68	489.3	0.985
2017-03-15 12:26	0.65	504.2	0.992
2017-03-15 12:27	3.69	533.3	0.953
2017-03-15 12:28	3.98	564.7	0.964
2017-03-15 12:29	13.61	555.1	0.871
2017-03-15 12:30	9.94	536.5	0.881
2017-03-15 12:31	5.38	511.4	0.901
2017-03-15 12:32	5.55	547.7	0.940
2017-03-15 12:33	18.25	543.3	0.813
2017-03-15 12:34	13.41	650.2	0.934
2017-03-15 12:35	19.43	1125.6	0.972
2017-03-15 12:36	19.65	905.1	0.958
2017-03-15 12:37	14.20	936.1	0.971
2017-03-15 12:38	18.03	993.8	0.968
2017-03-15 12:39	17.99	929.1	0.963
2017-03-15 12:40	14.88	577.7	0.885
2017-03-15 12:41	15.75	526.2	0.798
2017-03-15 12:42	11.98	748.3	0.960
2017-03-15 12:43	14.19	716.8	0.948
2017-03-15 12:44	9.95	699.1	0.960
2017-03-15 12:45	11.02	689.1	0.954
2017-03-15 12:46	3.85	566.5	0.966
2017-03-15 12:47	3.52	545.4	0.962
2017-03-15 12:48	2.90	524.6	0.958
2017-03-15 12:49	2.08	536.0	0.976
2017-03-15 12:50	3.50	543.2	0.961
2017-03-15 12:51	3.11	572.7	0.975
2017-03-15 12:52	8.21	549.0	0.914
2017-03-15 12:53	74.51	763.7	0.801
2017-03-15 12:54	57.18	630.1	0.743
2017-03-15 12:55	25.78	546.4	0.761
2017-03-15 12:56	9.42	511.1	0.834
2017-03-15 12:57	4.17	497.5	0.893
2017-03-15 12:58	2.41	492.0	0.927
2017-03-15 12:59	0.62	489.3	0.988
2017-03-15 13:00	0.50	491.0	0.993
2017-03-15 13:01	0.71	493.5	0.986
2017-03-15 13:02	0.51	488.3	0.992
2017-03-15 13:03	0.47	485.7	0.993
2017-03-15 13:04	0.45	486.0	0.994
2017-03-15 13:05	0.42	486.5	0.995
2017-03-15 13:06	0.43	483.9	0.994
2017-03-15 13:07	0.41	485.0	0.995
2017-03-15 13:08	0.40	484.3	0.996
2017-03-15 13:09	0.40	483.5	0.996
2017-03-15 13:10	0.41	482.2	0.995
2017-03-15 13:11	0.44	483.0	0.993
2017-03-15 13:12	3.27	491.7	0.899
2017-03-15 13:13	4.85	509.0	0.906
2017-03-15 13:14	5.80	496.2	0.849
2017-03-15 13:15	1.68	490.1	0.948
2017-03-15 13:16	1.17	493.5	0.971
2017-03-15 13:17	0.62	480.5	0.981
2017-03-15 13:18	0.43	478.1	0.991
2017-03-15 13:19	0.42	477.9	0.992
2017-03-15 13:20	0.41	477.3	0.993
2017-03-15 13:21	0.42	477.7	0.992
2017-03-15 13:22	0.41	477.0	0.992
2017-03-15 13:23	0.41	476.3	0.992
2017-03-15 13:24	0.42	475.8	0.991
2017-03-15 13:25	0.40	475.2	0.992
2017-03-15 13:26	0.42	474.4	0.989
2017-03-15 13:27	0.41	474.2	0.990
2017-03-15 13:28	0.39	475.5	0.993
2017-03-15 13:29	0.41	475.3	0.991
2017-03-15 13:30	0.39	474.6	0.993
2017-03-15 13:31	0.39	472.7	0.991
2017-03-15 13:32	0.39	472.3	0.990
2017-03-15 13:33	0.39	472.0	0.990
2017-03-15 13:34	0.38	472.7	0.992
2017-03-15 13:35	0.39	471.2	0.988
2017-03-15 13:36	0.37	471.6	0.992
2017-03-15 13:37	0.38	471.5	0.990
2017-03-15 13:38	0.38	471.3	0.990
2017-03-15 13:39	0.36	470.3	0.992
2017-03-15 13:40	0.37	471.4	0.992
2017-03-15 13:41	0.37	470.1	0.990
2017-03-15 13:42	0.36	470.0	0.992
2017-03-15 13:43	0.36	470.2	0.992
2017-03-15 13:44	0.37	470.7	0.991
2017-03-15 13:45	0.36	471.0	0.993
2017-03-15 13:46	0.36	469.5	0.991
2017-03-15 13:47	0.37	469.0	0.987
2017-03-15 13:48	0.36	468.1	0.986
2017-03-15 13:49	0.36	467.5	0.982
2017-03-15 13:50	0.36	468.7	0.988
2017-03-15 13:51	0.35	467.9	0.989
2017-03-15 13:52	0.34	467.9	0.992
2017-03-15 13:53	0.34	467.9	0.992
2017-03-15 13:54	0.35	468.5	0.991
2017-03-15 13:55	0.34	469.2	0.995
2017-03-15 13:56	0.35	468.3	0.990
2017-03-15 13:57	0.35	468.3	0.990
2017-03-15 13:58	0.34	467.9	0.992
2017-03-15 13:59	0.34	467.9	0.992
2017-03-15 14:00	0.36	467.9	0.985
2017-03-15 14:01	0.35	467.9	0.989
2017-03-15 14:02	0.34	467.9	0.992
2017-03-15 14:03	0.36	468.3	0.987
2017-03-15 14:04	0.35	470.4	0.994
2017-03-15 14:05	0.34	469.1	0.995
2017-03-15 14:06	0.36	468.2	0.986
2017-03-15 14:07	0.35	468.2	0.990
2017-03-15 14:08	0.34	468.8	0.994
2017-03-15 14:09	0.35	471.4	0.995
2017-03-15 14:10	0.41	467.7	0.964
2017-03-15 14:11	0.36	467.0	0.977
2017-03-15 14:12	0.35	470.3	0.994
2017-03-15 14:13	0.36	467.6	0.983
2017-03-15 14:14	0.35	467.9	0.989
2017-03-15 14:15	0.37	468.3	0.984
2017-03-15 14:16	0.37	466.9	0.970
2017-03-15 14:17	0.39	466.9	0.958
2017-03-15 14:18	0.36	466.9	0.976
2017-03-15 14:19	0.38	467.5	0.973
2017-03-15 14:20	0.38	468.1	0.979
2017-03-15 14:21	0.34	466.9	0.988
2017-03-15 14:22	0.36	466.9	0.976
2017-03-15 14:23	0.37	466.9	0.970
2017-03-15 14:24	0.38	467.8	0.977
2017-03-15 14:25	0.62	480.9	0.981
2017-03-15 14:26	0.60	471.0	0.953
2017-03-15 14:27	0.35	467.9	0.989
2017-03-15 14:28	0.35	467.9	0.989
2017-03-15 14:29	0.36	467.9	0.985
2017-03-15 14:30	0.37	467.9	0.981
2017-03-15 14:31	0.35	468.2	0.990
2017-03-15 14:32	0.35	468.5	0.991
2017-03-15 14:33	0.36	469.0	0.989
2017-03-15 14:34	0.33	469.7	0.998
2017-03-15 14:35	0.33	469.0	0.997
2017-03-15 14:36	0.33	469.0	0.997
2017-03-15 14:37	0.33	468.6	0.997
2017-03-15 14:38	0.32	468.9	1.000
2017-03-15 14:39	0.33	469.2	0.997
2017-03-15 14:40	0.38	468.8	0.983
2017-03-15 14:41	0.32	468.9	1.000
2017-03-15 14:42	0.34	468.8	0.994
2017-03-15 14:43	0.32	468.9	1.000
2017-03-15 14:44	0.32	468.9	1.000
2017-03-15 14:45	0.35	470.2	0.994
2017-03-15 14:46	0.34	470.3	0.996
2017-03-15 14:47	4.73	963.8	0.991
2017-03-15 14:48	93.39	1031.4	0.859
2017-03-15 14:49	37.68	681.9	0.853
2017-03-15 14:50	10.65	589.5	0.923
2017-03-15 14:51	23.66	836.2	0.941
2017-03-15 14:52	19.98	714.2	0.927
2017-03-15 14:53	15.13	644.1	0.924
2017-03-15 14:54	5.69	564.7	0.949
2017-03-15 14:55	5.33	508.7	0.897
2017-03-15 14:56	13.04	732.2	0.955
2017-03-15 14:57	30.46	747.3	0.903
2017-03-15 14:58	26.00	695.3	0.900
2017-03-15 14:59	23.68	694.4	0.907
2017-03-15 15:00	17.39	649.8	0.915
2017-03-15 15:01	13.04	651.2	0.936
2017-03-15 15:02	12.32	634.7	0.934
2017-03-15 15:03	7.35	588.8	0.946
2017-03-15 15:04	10.17	630.8	0.944
2017-03-15 15:05	8.60	567.6	0.925
2017-03-15 15:06	13.85	621.7	0.920
2017-03-15 15:07	14.23	667.1	0.936
2017-03-15 15:08	9.60	614.8	0.942
2017-03-15 15:09	8.12	583.3	0.938
2017-03-15 15:10	6.52	542.7	0.926
2017-03-15 15:11	5.89	493.2	0.834
2017-03-15 15:12	7.48	545.4	0.918
2017-03-15 15:13	15.55	552.3	0.851
2017-03-15 15:14	11.26	510.2	0.804
2017-03-15 15:15	5.63	504.8	0.881
2017-03-15 15:16	2.62	476.9	0.835
2017-03-15 15:17	1.33	475.8	0.912
2017-03-15 15:18	1.52	476.2	0.901
2017-03-15 15:19	2.16	476.8	0.862
2017-03-15 15:20	1.22	471.9	0.880
2017-03-15 15:21	1.12	471.0	0.877
2017-03-15 15:22	0.77	470.9	0.926
2017-03-15 15:23	0.73	469.6	0.913
2017-03-15 15:24	0.71	470.0	0.923
2017-03-15 15:25	0.57	469.2	0.940
2017-03-15 15:26	0.77	475.0	0.956
2017-03-15 15:27	1.30	480.5	0.939
2017-03-15 15:28	1.04	467.3	0.735
2017-03-15 15:29	0.78	468.2	0.863
2017-03-15 15:30	1.16	472.4	0.894
2017-03-15 15:31	0.97	467.8	0.794
2017-03-15 15:32	0.47	466.9	0.914
2017-03-15 15:33	0.52	468.2	0.935
2017-03-15 15:34	0.80	467.4	0.814
2017-03-15 15:35	0.57	465.3	0.000
2017-03-15 15:36	0.83	466.2	0.638
2017-03-15 15:37	0.59	468.7	0.926
2017-03-15 15:38	4.46	497.5	0.886
2017-03-15 15:39	6.61	495.5	0.828
2017-03-15 15:40	2.02	474.4	0.843
2017-03-15 15:41	6.21	521.1	0.905
2017-03-15 15:42	5.30	499.0	0.871
2017-03-15 15:43	7.48	503.6	0.842
2017-03-15 15:44	8.38	509.2	0.845
2017-03-15 15:45	8.39	492.6	0.772
2017-03-15 15:46	4.80	482.6	0.794
2017-03-15 15:47	5.66	477.0	0.687
2017-03-15 15:48	2.38	478.8	0.868
2017-03-15 15:49	3.23	470.3	0.632
2017-03-15 15:50	1.11	469.5	0.842
2017-03-15 15:51	1.03	467.7	0.772
2017-03-15 15:52	0.57	468.1	0.918
2017-03-15 15:53	0.55	471.3	0.963
2017-03-15 15:54	0.41	468.6	0.973
2017-03-15 15:55	0.33	468.5	0.997
2017-03-15 15:56	0.34	471.1	0.997
2017-03-15 15:57	2.63	499.3	0.936
2017-03-15 15:58	4.36	479.5	0.779
2017-03-15 15:59	4.58	473.2	0.650
2017-03-15 16:00	8.49	483.0	0.684
