# Supplementary material for: Volatile Organic Compound Emissions from Prescribed Burning in Tallgrass Prairie Ecosystems
Source: Atmosphere (Basel). Author manuscript; Available in PMC 2020 Jan 1. (PMC6781241; doi:10.3390/atmos10080464)
Supplement: Supplement1 [file NIHMS1539427-supplement-Supplement1.zip › TableS2.csv]

CST	CO_ppm	CO2_ppm	MCE
2017-03-16 09:30	1.71	506.4	0.975
2017-03-16 09:31	0.71	490.5	0.989
2017-03-16 09:32	0.70	514.4	0.993
2017-03-16 09:33	0.80	510.8	0.991
2017-03-16 09:34	0.83	508.5	0.990
2017-03-16 09:35	0.90	507.9	0.989
2017-03-16 09:36	0.91	501.6	0.988
2017-03-16 09:37	0.90	489.6	0.984
2017-03-16 09:38	0.79	497.2	0.989
2017-03-16 09:39	0.60	482.5	0.990
2017-03-16 09:40	0.58	474.1	0.987
2017-03-16 09:41	0.64	485.5	0.990
2017-03-16 09:42	0.70	485.8	0.988
2017-03-16 09:43	0.60	473.6	0.986
2017-03-16 09:44	0.57	471.9	0.986
2017-03-16 09:45	0.57	476.4	0.989
2017-03-16 09:46	0.61	471.2	0.984
2017-03-16 09:47	0.60	470.5	0.984
2017-03-16 09:48	0.60	469.9	0.983
2017-03-16 09:49	0.56	469.9	0.985
2017-03-16 09:50	0.56	471.3	0.986
2017-03-16 09:51	0.55	470.6	0.986
2017-03-16 09:52	0.60	469.0	0.983
2017-03-16 09:53	0.52	468.4	0.986
2017-03-16 09:54	0.51	469.9	0.988
2017-03-16 09:55	0.52	468.8	0.987
2017-03-16 09:56	0.51	468.8	0.987
2017-03-16 09:57	0.61	468.3	0.981
2017-03-16 09:58	0.53	466.9	0.984
2017-03-16 09:59	0.48	466.9	0.987
2017-03-16 10:00	0.50	466.8	0.986
2017-03-16 10:01	0.48	466.1	0.987
2017-03-16 10:02	0.49	467.0	0.987
2017-03-16 10:03	0.50	465.8	0.985
2017-03-16 10:04	0.54	465.8	0.983
2017-03-16 10:05	0.57	483.8	0.991
2017-03-16 10:06	8.44	802.5	0.977
2017-03-16 10:07	13.90	523.5	0.843
2017-03-16 10:08	3.17	473.9	0.890
2017-03-16 10:09	1.36	469.0	0.945
2017-03-16 10:10	1.20	468.7	0.952
2017-03-16 10:11	1.36	512.9	0.983
2017-03-16 10:12	7.43	602.3	0.955
2017-03-16 10:13	9.18	564.2	0.927
2017-03-16 10:14	12.13	697.8	0.954
2017-03-16 10:15	18.44	611.2	0.898
2017-03-16 10:16	24.76	625.6	0.877
2017-03-16 10:17	21.61	534.0	0.797
2017-03-16 10:18	7.67	508.6	0.887
2017-03-16 10:19	6.29	519.7	0.920
2017-03-16 10:20	6.07	514.8	0.917
2017-03-16 10:21	8.92	530.6	0.903
2017-03-16 10:22	7.87	545.4	0.926
2017-03-16 10:23	8.23	535.0	0.914
2017-03-16 10:24	10.39	569.7	0.922
2017-03-16 10:25	9.68	534.5	0.899
2017-03-16 10:26	6.39	515.6	0.914
2017-03-16 10:27	8.38	530.8	0.908
2017-03-16 10:28	6.53	534.8	0.931
2017-03-16 10:29	6.60	493.8	0.873
2017-03-16 10:30	5.98	505.6	0.906
2017-03-16 10:31	5.81	516.7	0.923
2017-03-16 10:32	8.89	559.0	0.926
2017-03-16 10:33	9.97	557.3	0.917
2017-03-16 10:34	8.31	608.3	0.952
2017-03-16 10:35	15.28	614.1	0.916
2017-03-16 10:36	12.93	570.3	0.904
2017-03-16 10:37	9.21	524.8	0.893
2017-03-16 10:38	6.35	508.9	0.906
2017-03-16 10:39	6.61	511.1	0.905
2017-03-16 10:40	9.09	512.0	0.875
2017-03-16 10:41	7.13	496.8	0.871
2017-03-16 10:42	5.92	496.1	0.890
2017-03-16 10:43	6.80	490.9	0.861
2017-03-16 10:44	5.57	486.3	0.871
2017-03-16 10:45	6.28	500.3	0.893
2017-03-16 10:46	6.21	498.5	0.890
2017-03-16 10:47	6.19	492.0	0.875
2017-03-16 10:48	5.18	487.6	0.883
2017-03-16 10:49	6.06	485.8	0.859
2017-03-16 10:50	5.15	480.5	0.860
2017-03-16 10:51	4.28	473.3	0.851
2017-03-16 10:52	4.39	481.7	0.884
2017-03-16 10:53	4.37	476.0	0.862
2017-03-16 10:54	4.06	473.9	0.861
2017-03-16 10:55	4.63	471.1	0.826
2017-03-16 10:56	3.92	469.8	0.842
2017-03-16 10:57	4.12	469.1	0.829
2017-03-16 10:58	4.08	470.4	0.840
2017-03-16 10:59	3.87	472.9	0.862
2017-03-16 11:00	3.81	468.4	0.836
2017-03-16 11:01	3.67	468.8	0.844
2017-03-16 11:02	4.07	467.8	0.821
2017-03-16 11:03	3.90	479.6	0.889
2017-03-16 11:04	4.36	484.1	0.892
2017-03-16 11:05	1.94	471.5	0.927
2017-03-16 11:06	0.52	473.4	0.989
2017-03-16 11:07	0.36	460.9	0.992
2017-03-16 11:08	0.37	460.1	0.990
2017-03-16 11:09	0.36	459.9	0.991
2017-03-16 11:10	0.38	460.9	0.990
2017-03-16 11:11	0.38	460.6	0.989
2017-03-16 11:12	0.37	464.5	0.993
2017-03-16 11:13	0.41	465.2	0.991
2017-03-16 11:14	0.38	461.5	0.990
2017-03-16 11:15	0.38	459.9	0.989
2017-03-16 11:16	0.37	460.2	0.990
2017-03-16 11:17	0.37	459.0	0.989
2017-03-16 11:18	0.43	459.6	0.983
2017-03-16 11:19	0.51	459.2	0.973
2017-03-16 11:20	0.56	457.8	0.962
2017-03-16 11:21	0.38	458.7	0.987
2017-03-16 11:22	0.38	457.6	0.985
2017-03-16 11:23	0.36	457.0	0.987
2017-03-16 11:24	0.62	461.6	0.970
2017-03-16 11:25	0.57	458.9	0.966
2017-03-16 11:26	0.44	471.5	0.992
2017-03-16 11:27	2.40	476.7	0.925
2017-03-16 11:28	1.52	470.0	0.940
2017-03-16 11:29	1.82	460.1	0.862
2017-03-16 11:30	2.15	473.6	0.925
2017-03-16 11:31	1.32	465.5	0.935
2017-03-16 11:32	0.81	483.6	0.984
2017-03-16 11:33	0.45	458.2	0.977
2017-03-16 11:34	0.36	458.7	0.989
2017-03-16 11:35	0.44	462.5	0.986
2017-03-16 11:36	4.69	491.4	0.903
2017-03-16 11:37	2.29	475.2	0.925
2017-03-16 11:38	2.07	475.9	0.934
2017-03-16 11:39	0.67	457.3	0.945
2017-03-16 11:40	0.69	456.0	0.930
2017-03-16 11:41	0.38	456.2	0.981
2017-03-16 11:42	0.33	455.9	0.989
2017-03-16 11:43	0.32	455.5	0.990
2017-03-16 11:44	0.33	455.2	0.988
2017-03-16 11:45	0.30	456.8	0.995
2017-03-16 11:46	0.34	453.2	0.976
2017-03-16 11:47	0.33	454.8	0.987
2017-03-16 11:48	0.33	454.1	0.984
2017-03-16 11:49	0.32	453.8	0.986
2017-03-16 11:50	0.31	455.2	0.992
2017-03-16 11:51	0.29	456.7	0.997
2017-03-16 11:52	0.30	457.1	0.996
2017-03-16 11:53	0.30	456.1	0.995
2017-03-16 11:54	0.47	462.7	0.984
2017-03-16 11:55	0.36	454.6	0.979
2017-03-16 11:56	0.31	454.5	0.990
2017-03-16 11:57	0.28	455.2	0.998
2017-03-16 11:58	0.28	455.7	0.998
2017-03-16 11:59	0.27	456.1	1.000
2017-03-16 12:00	6.95	754.3	0.978
2017-03-16 12:01	15.23	604.7	0.912
2017-03-16 12:02	8.63	557.2	0.927
2017-03-16 12:03	6.02	536.9	0.938
2017-03-16 12:04	7.36	564.3	0.941
2017-03-16 12:05	7.27	581.1	0.949
2017-03-16 12:06	14.51	649.4	0.933
2017-03-16 12:07	12.78	654.4	0.942
2017-03-16 12:08	12.66	627.4	0.935
2017-03-16 12:09	12.63	631.9	0.936
2017-03-16 12:10	11.07	572.2	0.919
2017-03-16 12:11	8.20	535.5	0.915
2017-03-16 12:12	8.26	602.6	0.950
2017-03-16 12:13	9.06	535.1	0.906
2017-03-16 12:14	5.03	500.3	0.913
2017-03-16 12:15	5.72	532.4	0.938
2017-03-16 12:16	7.59	540.4	0.925
2017-03-16 12:17	8.49	615.9	0.953
2017-03-16 12:18	14.09	696.5	0.947
2017-03-16 12:19	12.75	633.8	0.936
2017-03-16 12:20	9.87	707.3	0.964
2017-03-16 12:21	17.62	720.5	0.940
2017-03-16 12:22	11.88	637.1	0.941
2017-03-16 12:23	7.79	560.7	0.936
2017-03-16 12:24	5.16	512.7	0.927
2017-03-16 12:25	9.19	636.6	0.954
2017-03-16 12:26	14.76	693.1	0.944
2017-03-16 12:27	9.83	573.4	0.928
2017-03-16 12:28	3.46	488.5	0.923
2017-03-16 12:29	5.44	536.3	0.943
2017-03-16 12:30	6.67	535.1	0.930
2017-03-16 12:31	5.97	504.9	0.905
2017-03-16 12:32	3.45	503.1	0.943
2017-03-16 12:33	6.49	546.8	0.939
2017-03-16 12:34	4.06	496.5	0.924
2017-03-16 12:35	5.91	533.9	0.937
2017-03-16 12:36	5.07	560.2	0.958
2017-03-16 12:37	7.37	549.8	0.933
2017-03-16 12:38	5.68	563.2	0.954
2017-03-16 12:39	6.29	535.6	0.934
2017-03-16 12:40	5.64	567.5	0.956
2017-03-16 12:41	7.91	611.4	0.955
2017-03-16 12:42	8.79	611.5	0.950
2017-03-16 12:43	6.75	554.1	0.941
2017-03-16 12:44	4.63	503.5	0.924
2017-03-16 12:45	3.68	531.7	0.960
2017-03-16 12:46	3.41	476.7	0.893
2017-03-16 12:47	1.52	503.8	0.977
2017-03-16 12:48	9.81	590.0	0.936
2017-03-16 12:49	7.59	556.2	0.935
2017-03-16 12:50	10.50	681.2	0.958
2017-03-16 12:51	29.04	687.6	0.892
2017-03-16 12:52	11.69	627.6	0.939
2017-03-16 12:53	31.87	804.3	0.918
2017-03-16 12:54	44.10	1109.4	0.938
2017-03-16 12:55	66.58	948.5	0.883
2017-03-16 12:56	56.17	744.9	0.840
2017-03-16 12:57	49.78	622.0	0.776
2017-03-16 12:58	16.33	612.6	0.910
2017-03-16 12:59	13.89	523.0	0.842
2017-03-16 13:00	6.19	495.4	0.884
2017-03-16 13:01	8.42	541.9	0.918
2017-03-16 13:02	14.27	531.2	0.852
2017-03-16 13:03	12.75	531.9	0.867
2017-03-16 13:04	7.71	521.4	0.905
2017-03-16 13:05	7.15	494.6	0.865
2017-03-16 13:06	5.36	495.7	0.899
2017-03-16 13:07	6.14	487.6	0.864
2017-03-16 13:08	4.80	482.8	0.877
2017-03-16 13:09	3.32	475.3	0.891
2017-03-16 13:10	5.14	486.3	0.881
2017-03-16 13:11	3.91	471.6	0.853
2017-03-16 13:12	2.30	473.8	0.920
2017-03-16 13:13	5.66	502.7	0.907
2017-03-16 13:14	4.99	488.8	0.891
2017-03-16 13:15	4.22	484.6	0.896
2017-03-16 13:16	4.46	486.7	0.897
2017-03-16 13:17	4.88	505.8	0.923
2017-03-16 13:18	3.95	477.4	0.880
2017-03-16 13:19	3.48	480.5	0.904
2017-03-16 13:20	2.32	479.1	0.933
2017-03-16 13:21	2.60	462.3	0.836
2017-03-16 13:22	1.81	465.8	0.909
2017-03-16 13:23	2.88	469.6	0.880
2017-03-16 13:24	2.57	465.6	0.869
2017-03-16 13:25	3.08	470.2	0.876
2017-03-16 13:26	2.36	465.4	0.878
2017-03-16 13:27	3.46	475.2	0.886
2017-03-16 13:28	1.87	456.9	0.802
2017-03-16 13:29	1.33	459.8	0.899
2017-03-16 13:30	1.82	463.9	0.897
2017-03-16 13:31	2.01	466.1	0.900
2017-03-16 13:32	2.00	466.4	0.902
2017-03-16 13:33	1.82	462.4	0.886
2017-03-16 13:34	1.67	465.3	0.914
2017-03-16 13:35	2.42	467.5	0.888
2017-03-16 13:36	2.37	469.7	0.902
2017-03-16 13:37	3.25	470.7	0.872
2017-03-16 13:38	2.03	457.4	0.799
2017-03-16 13:39	1.52	458.2	0.862
2017-03-16 13:40	1.71	457.6	0.833
2017-03-16 13:41	1.17	454.4	0.816
2017-03-16 13:42	1.17	454.6	0.824
2017-03-16 13:43	0.88	453.3	0.826
2017-03-16 13:44	0.97	454.5	0.854
2017-03-16 13:45	1.11	454.4	0.826
2017-03-16 13:46	0.98	455.4	0.876
2017-03-16 13:47	1.14	454.6	0.828
2017-03-16 13:48	0.77	453.7	0.868
2017-03-16 13:49	0.81	454.2	0.876
2017-03-16 13:50	0.90	453.9	0.847
2017-03-16 13:51	0.84	453.9	0.860
2017-03-16 13:52	0.91	455.2	0.882
2017-03-16 13:53	1.29	458.3	0.886
2017-03-16 13:54	1.15	456.8	0.879
2017-03-16 13:55	0.73	453.1	0.854
2017-03-16 13:56	0.65	453.9	0.902
2017-03-16 13:57	0.69	453.0	0.861
2017-03-16 13:58	0.74	454.1	0.887
2017-03-16 13:59	0.88	453.4	0.831
2017-03-16 14:00	0.69	452.8	0.851
2017-03-16 14:01	1.04	453.1	0.778
2017-03-16 14:02	0.95	452.6	0.764
2017-03-16 14:03	0.71	452.6	0.833
2017-03-16 14:04	0.78	452.8	0.825
2017-03-16 14:05	0.68	452.3	0.823
2017-03-16 14:06	0.63	451.7	0.783
2017-03-16 14:07	0.67	452.0	0.800
2017-03-16 14:08	0.58	452.0	0.838
2017-03-16 14:09	0.71	451.9	0.773
2017-03-16 14:10	0.62	450.9	0.588
2017-03-16 14:11	0.54	451.9	0.847
2017-03-16 14:12	0.54	451.4	0.787
2017-03-16 14:13	0.61	451.6	0.779
2017-03-16 14:14	0.73	451.2	0.635
2017-03-16 14:15	0.72	450.5	0.182
2017-03-16 14:16	0.63	450.9	0.581
2017-03-16 14:17	0.70	450.4	0.000
2017-03-16 14:18	0.71	454.4	0.901
2017-03-16 14:19	0.90	452.5	0.769
