# Supplementary material for: Volatile Organic Compound Emissions from Prescribed Burning in Tallgrass Prairie Ecosystems
Source: Atmosphere (Basel). Author manuscript; Available in PMC 2020 Jan 1. (PMC6781241; doi:10.3390/atmos10080464)
Supplement: Supplement1 [file NIHMS1539427-supplement-Supplement1.zip › TableS3.csv]

CST	CO_ppm	CO2_ppm	MCE
2017-03-17 14:10	0.17	458.1	0.978
2017-03-17 14:11	0.68	471.6	0.969
2017-03-17 14:12	0.51	491.8	0.988
2017-03-17 14:13	0.28	478.9	0.990
2017-03-17 14:14	0.20	467.0	0.988
2017-03-17 14:15	0.56	466.0	0.965
2017-03-17 14:16	2.99	557.7	0.973
2017-03-17 14:17	10.73	734.2	0.964
2017-03-17 14:18	30.53	901.6	0.937
2017-03-17 14:19	25.87	744.5	0.919
2017-03-17 14:20	12.98	582.9	0.910
2017-03-17 14:21	4.69	529.1	0.943
2017-03-17 14:22	7.46	525.6	0.909
2017-03-17 14:23	3.53	527.2	0.956
2017-03-17 14:24	4.48	587.3	0.968
2017-03-17 14:25	8.94	597.2	0.942
2017-03-17 14:26	6.39	573.7	0.951
2017-03-17 14:27	3.03	529.3	0.963
2017-03-17 14:28	3.91	556.8	0.964
2017-03-17 14:29	4.64	502.9	0.918
2017-03-17 14:30	6.53	531.7	0.925
2017-03-17 14:31	2.14	492.2	0.951
2017-03-17 14:32	5.94	531.4	0.931
2017-03-17 14:33	1.65	477.7	0.942
2017-03-17 14:34	2.94	463.8	0.814
2017-03-17 14:35	3.44	475.7	0.878
2017-03-17 14:36	3.24	470.2	0.856
2017-03-17 14:37	2.41	464.7	0.851
2017-03-17 14:38	1.73	459.1	0.825
2017-03-17 14:39	1.41	459.5	0.859
2017-03-17 14:40	0.58	455.7	0.892
2017-03-17 14:41	0.47	457.3	0.932
2017-03-17 14:42	0.34	464.4	0.976
2017-03-17 14:43	0.16	455.2	0.966
2017-03-17 14:44	0.20	455.8	0.962
2017-03-17 14:45	0.59	460.6	0.943
2017-03-17 14:46	5.16	489.7	0.883
2017-03-17 14:47	19.87	593.0	0.877
2017-03-17 14:48	44.86	910.7	0.911
2017-03-17 14:49	34.64	582.5	0.792
2017-03-17 14:50	32.17	659.2	0.866
2017-03-17 14:51	21.66	500.6	0.696
2017-03-17 14:52	20.15	725.7	0.932
2017-03-17 14:53	64.83	730.0	0.811
2017-03-17 14:54	52.00	768.1	0.859
2017-03-17 14:55	94.23	795.8	0.785
2017-03-17 14:56	54.31	624.6	0.762
2017-03-17 14:57	16.47	537.2	0.840
2017-03-17 14:58	5.24	469.7	0.781
2017-03-17 14:59	7.94	528.8	0.908
2017-03-17 15:00	10.37	476.7	0.713
2017-03-17 15:01	3.12	465.8	0.826
2017-03-17 15:02	1.19	489.3	0.970
2017-03-17 15:03	4.22	466.3	0.784
2017-03-17 15:04	2.67	460.5	0.781
2017-03-17 15:05	0.61	456.8	0.906
2017-03-17 15:06	0.94	455.7	0.835
2017-03-17 15:07	0.28	457.8	0.962
2017-03-17 15:08	0.09	484.6	0.998
2017-03-17 15:09	1.19	476.6	0.956
2017-03-17 15:10	24.16	951.8	0.954
2017-03-17 15:11	31.03	803.4	0.919
2017-03-17 15:12	23.87	819.8	0.939
2017-03-17 15:13	22.03	693.3	0.917
2017-03-17 15:14	38.51	561.9	0.742
2017-03-17 15:15	19.16	546.0	0.832
2017-03-17 15:16	24.61	596.8	0.856
2017-03-17 15:17	19.44	522.7	0.787
2017-03-17 15:18	14.10	503.1	0.787
2017-03-17 15:19	10.74	515.6	0.858
2017-03-17 15:20	13.54	518.2	0.832
2017-03-17 15:21	10.27	522.6	0.875
2017-03-17 15:22	14.63	502.1	0.778
2017-03-17 15:23	4.06	465.9	0.786
2017-03-17 15:24	5.23	483.3	0.861
2017-03-17 15:25	2.24	468.1	0.885
2017-03-17 15:26	2.00	463.8	0.865
2017-03-17 15:27	1.43	467.8	0.922
2017-03-17 15:28	3.02	461.8	0.782
2017-03-17 15:29	2.44	461.7	0.815
2017-03-17 15:30	2.14	468.7	0.893
2017-03-17 15:31	1.28	460.5	0.882
2017-03-17 15:32	2.38	487.8	0.939
2017-03-17 15:33	4.65	467.9	0.785
2017-03-17 15:34	0.43	472.9	0.981
2017-03-17 15:35	0.15	454.7	0.964
2017-03-17 15:36	0.08	461.8	0.994
2017-03-17 15:37	0.14	460.5	0.987
2017-03-17 15:38	0.23	485.7	0.994
2017-03-17 15:39	0.55	484.9	0.984
2017-03-17 15:40	7.32	688.7	0.970
2017-03-17 15:41	28.31	872.7	0.937
2017-03-17 15:42	43.36	974.7	0.924
2017-03-17 15:43	48.76	1010.7	0.920
2017-03-17 15:44	45.54	1069.4	0.931
2017-03-17 15:45	72.10	1158.2	0.907
2017-03-17 15:46	79.52	939.4	0.860
2017-03-17 15:47	37.69	867.8	0.917
2017-03-17 15:48	24.87	741.6	0.921
2017-03-17 15:49	19.25	754.3	0.940
2017-03-17 15:50	24.29	792.4	0.934
2017-03-17 15:51	15.20	616.9	0.916
2017-03-17 15:52	13.26	677.7	0.945
2017-03-17 15:53	14.31	651.8	0.934
2017-03-17 15:54	12.69	635.8	0.936
2017-03-17 15:55	15.79	665.8	0.932
2017-03-17 15:56	10.24	595.7	0.934
2017-03-17 15:57	11.74	606.8	0.930
2017-03-17 15:58	11.01	641.6	0.945
2017-03-17 15:59	11.66	789.7	0.967
2017-03-17 16:00	46.11	1095.2	0.933
2017-03-17 16:01	123.33	768.6	0.720
2017-03-17 16:02	58.96	609.5	0.729
2017-03-17 16:03	21.50	512.0	0.739
2017-03-17 16:04	13.97	507.1	0.801
2017-03-17 16:05	19.87	774.0	0.942
2017-03-17 16:06	55.21	710.0	0.824
2017-03-17 16:07	49.47	640.2	0.793
2017-03-17 16:08	12.83	503.4	0.803
2017-03-17 16:09	2.57	469.7	0.880
2017-03-17 16:10	3.51	479.6	0.891
2017-03-17 16:11	2.43	480.6	0.924
2017-03-17 16:12	1.55	464.1	0.895
2017-03-17 16:13	0.24	458.5	0.970
2017-03-17 16:14	0.04	457.8	0.996
2017-03-17 16:15	0.02	460.4	0.999
2017-03-17 16:16	0.05	459.3	0.995
2017-03-17 16:17	0.02	462.7	0.999
2017-03-17 16:18	0.03	458.9	0.997
2017-03-17 16:19	0.01	455.8	1.000
2017-03-17 16:20	0.01	457.8	1.000
2017-03-17 16:21	0.20	466.2	0.988
2017-03-17 16:22	0.78	463.5	0.942
2017-03-17 16:23	0.03	454.6	0.994
2017-03-17 16:24	0.02	453.5	0.996
2017-03-17 16:25	0.01	453.2	1.000
2017-03-17 16:26	0.02	452.6	0.994
2017-03-17 16:27	0.01	451.7	1.000
2017-03-17 16:28	0.02	451.8	1.000
2017-03-17 16:29	0.20	453.5	0.933
2017-03-17 16:30	0.02	451.0
