# Supplementary material for: Volatile Organic Compound Emissions from Prescribed Burning in Tallgrass Prairie Ecosystems
Source: Atmosphere (Basel). Author manuscript; Available in PMC 2020 Jan 1. (PMC6781241; doi:10.3390/atmos10080464)
Supplement: Supplement1 [file NIHMS1539427-supplement-Supplement1.zip › TableS4.csv]

CST	CO_ppm	CO2_ppm	MCE
2017-03-20 08:29	0.24	467.8	0.996
2017-03-20 08:30	0.67	486.0	0.990
2017-03-20 08:31	5.99	501.7	0.930
2017-03-20 08:32	0.37	465.1	0.993
2017-03-20 08:33	0.23	461.8	0.996
2017-03-20 08:34	8.38	489.2	0.888
2017-03-20 08:35	14.31	504.5	0.851
2017-03-20 08:36	22.60	487.6	0.741
2017-03-20 08:37	6.02	479.2	0.904
2017-03-20 08:38	3.18	463.7	0.929
2017-03-20 08:39	2.00	477.0	0.965
2017-03-20 08:40	0.97	464.7	0.979
2017-03-20 08:41	0.51	464.4	0.989
2017-03-20 08:42	0.29	458.9	0.994
2017-03-20 08:43	0.35	458.4	0.992
2017-03-20 08:44	0.29	458.4	0.994
2017-03-20 08:45	0.25	455.4	0.994
2017-03-20 08:46	0.24	455.6	0.995
2017-03-20 08:47	0.21	454.8	0.995
2017-03-20 08:48	0.22	455.1	0.995
2017-03-20 08:49	0.23	457.5	0.995
2017-03-20 08:50	0.21	462.3	0.996
2017-03-20 08:51	0.24	462.9	0.996
2017-03-20 08:52	0.21	457.8	0.996
2017-03-20 08:53	0.25	454.7	0.994
2017-03-20 08:54	0.35	457.8	0.992
2017-03-20 08:55	0.18	458.9	0.997
2017-03-20 08:56	0.18	459.4	0.997
2017-03-20 08:57	0.19	455.9	0.996
2017-03-20 08:58	0.17	451.8	0.996
2017-03-20 08:59	0.18	455.2	0.996
2017-03-20 09:00	0.19	451.4	0.995
2017-03-20 09:01	0.16	448.8	0.996
2017-03-20 09:02	0.19	447.6	0.995
2017-03-20 09:03	0.19	447.1	0.995
2017-03-20 09:04	0.37	447.6	0.988
2017-03-20 09:05	0.52	447.2	0.981
2017-03-20 09:06	0.53	446.7	0.981
2017-03-20 09:07	0.44	448.4	0.985
2017-03-20 09:08	0.31	447.7	0.990
2017-03-20 09:09	0.22	447.2	0.993
2017-03-20 09:10	0.25	447.2	0.992
2017-03-20 09:11	0.20	447.8	0.994
2017-03-20 09:12	0.17	449.1	0.996
2017-03-20 09:13	0.33	448.0	0.989
2017-03-20 09:14	0.19	447.5	0.995
2017-03-20 09:15	0.23	449.0	0.994
2017-03-20 09:16	0.22	448.0	0.994
2017-03-20 09:17	0.17	445.5	0.995
2017-03-20 09:18	0.16	444.5	0.995
2017-03-20 09:19	0.32	456.2	0.992
2017-03-20 09:20	0.26	444.1	0.991
2017-03-20 09:21	0.55	446.6	0.980
2017-03-20 09:22	7.08	450.2	0.795
2017-03-20 09:23	0.38	445.8	0.986
2017-03-20 09:24	1.42	449.0	0.950
2017-03-20 09:25	0.31	445.3	0.989
2017-03-20 09:26	0.28	445.9	0.990
2017-03-20 09:27	1.21	452.4	0.962
2017-03-20 09:28	3.09	454.2	0.911
2017-03-20 09:29	0.31	447.7	0.990
2017-03-20 09:30	0.20	453.0	0.995
2017-03-20 09:31	0.20	442.9	0.993
2017-03-20 09:32	1.37	450.3	0.954
2017-03-20 09:33	0.26	448.5	0.992
2017-03-20 09:34	0.21	444.1	0.993
2017-03-20 09:35	0.20	442.7	0.993
2017-03-20 09:36	0.17	442.6	0.994
2017-03-20 09:37	0.19	445.2	0.994
2017-03-20 09:38	0.21	444.9	0.993
2017-03-20 09:39	0.23	446.0	0.993
2017-03-20 09:40	0.65	463.2	0.986
2017-03-20 09:41	0.39	441.0	0.982
2017-03-20 09:42	0.39	447.6	0.987
2017-03-20 09:43	0.35	443.7	0.986
2017-03-20 09:44	0.28	439.9	0.987
2017-03-20 09:45	10.15	842.0	0.976
2017-03-20 09:46	48.38	802.8	0.887
2017-03-20 09:47	19.50	656.1	0.923
2017-03-20 09:48	13.07	627.5	0.940
2017-03-20 09:49	7.65	480.6	0.884
2017-03-20 09:50	3.30	468.1	0.933
2017-03-20 09:51	7.56	548.1	0.943
2017-03-20 09:52	11.43	607.3	0.942
2017-03-20 09:53	10.84	607.8	0.945
2017-03-20 09:54	17.73	596.0	0.907
2017-03-20 09:55	8.98	517.0	0.913
2017-03-20 09:56	10.26	538.0	0.919
2017-03-20 09:57	13.35	668.5	0.949
2017-03-20 09:58	14.61	567.9	0.909
2017-03-20 09:59	11.74	533.1	0.904
2017-03-20 10:00	12.20	598.5	0.935
2017-03-20 10:01	7.82	490.3	0.897
2017-03-20 10:02	8.90	543.7	0.932
2017-03-20 10:03	9.67	519.4	0.909
2017-03-20 10:04	7.12	521.6	0.933
2017-03-20 10:05	7.06	531.2	0.939
2017-03-20 10:06	8.51	628.6	0.961
2017-03-20 10:07	13.70	603.6	0.930
2017-03-20 10:08	9.43	521.4	0.913
2017-03-20 10:09	11.16	560.7	0.925
2017-03-20 10:10	10.05	553.3	0.929
2017-03-20 10:11	8.52	612.7	0.957
2017-03-20 10:12	12.26	646.5	0.948
2017-03-20 10:13	7.88	534.9	0.935
2017-03-20 10:14	46.68	966.3	0.921
2017-03-20 10:15	116.18	1017.9	0.837
2017-03-20 10:16	107.12	974.8	0.838
2017-03-20 10:17	81.71	941.1	0.864
2017-03-20 10:18	82.72	912.4	0.856
2017-03-20 10:19	63.37	879.2	0.878
2017-03-20 10:20	75.88	1009.2	0.885
2017-03-20 10:21	64.08	763.7	0.842
2017-03-20 10:22	41.95	679.4	0.860
2017-03-20 10:23	42.90	820.5	0.903
2017-03-20 10:24	37.75	674.5	0.870
2017-03-20 10:25	33.96	620.7	0.854
2017-03-20 10:26	30.50	635.6	0.875
2017-03-20 10:27	26.37	598.2	0.869
2017-03-20 10:28	21.53	547.2	0.853
2017-03-20 10:29	23.20	586.4	0.876
2017-03-20 10:30	15.22	508.2	0.849
2017-03-20 10:31	11.88	532.0	0.902
2017-03-20 10:32	13.26	546.2	0.903
2017-03-20 10:33	12.55	615.0	0.939
2017-03-20 10:34	20.29	791.7	0.948
2017-03-20 10:35	40.10	818.3	0.908
2017-03-20 10:36	18.06	523.0	0.847
2017-03-20 10:37	19.69	578.3	0.888
2017-03-20 10:38	15.45	582.3	0.912
2017-03-20 10:39	10.06	530.0	0.915
2017-03-20 10:40	9.90	570.1	0.937
2017-03-20 10:41	13.01	555.8	0.911
2017-03-20 10:42	7.41	485.3	0.894
2017-03-20 10:43	4.22	482.1	0.934
2017-03-20 10:44	4.86	494.1	0.937
2017-03-20 10:45	6.02	502.2	0.930
2017-03-20 10:46	7.72	621.4	0.963
2017-03-20 10:47	23.98	759.7	0.934
2017-03-20 10:48	14.35	535.1	0.887
2017-03-20 10:49	10.43	612.6	0.948
2017-03-20 10:50	11.95	677.7	0.955
2017-03-20 10:51	51.67	994.2	0.917
2017-03-20 10:52	92.59	907.0	0.840
2017-03-20 10:53	70.45	1019.4	0.894
2017-03-20 10:54	68.45	994.0	0.893
2017-03-20 10:55	41.60	833.3	0.908
2017-03-20 10:56	40.51	916.1	0.924
2017-03-20 10:57	41.50	914.2	0.922
2017-03-20 10:58	34.86	781.2	0.911
2017-03-20 10:59	14.77	521.1	0.870
2017-03-20 11:00	20.60	758.7	0.942
2017-03-20 11:01	18.94	690.9	0.934
2017-03-20 11:02	22.24	757.7	0.938
2017-03-20 11:03	20.11	699.3	0.932
2017-03-20 11:04	19.85	646.3	0.919
2017-03-20 11:05	16.28	663.9	0.937
2017-03-20 11:06	15.14	681.0	0.945
2017-03-20 11:07	22.23	669.8	0.918
2017-03-20 11:08	23.11	802.8	0.943
2017-03-20 11:09	21.90	652.1	0.913
2017-03-20 11:10	17.74	700.5	0.940
2017-03-20 11:11	17.48	707.0	0.942
2017-03-20 11:12	25.70	796.0	0.936
2017-03-20 11:13	21.82	686.5	0.924
2017-03-20 11:14	21.23	808.3	0.948
2017-03-20 11:15	12.95	581.8	0.925
2017-03-20 11:16	13.13	614.1	0.936
2017-03-20 11:17	13.40	661.6	0.947
2017-03-20 11:18	10.48	578.2	0.937
2017-03-20 11:19	18.04	720.4	0.943
2017-03-20 11:20	13.36	635.8	0.941
2017-03-20 11:21	11.88	657.6	0.952
2017-03-20 11:22	11.19	635.4	0.950
2017-03-20 11:23	10.87	646.2	0.954
2017-03-20 11:24	9.76	547.1	0.928
2017-03-20 11:25	4.33	485.8	0.936
2017-03-20 11:26	8.31	549.0	0.939
2017-03-20 11:27	11.97	617.3	0.942
2017-03-20 11:28	12.59	589.9	0.930
2017-03-20 11:29	15.01	612.3	0.927
2017-03-20 11:30	12.32	614.7	0.940
2017-03-20 11:31	13.57	642.9	0.942
2017-03-20 11:32	16.88	583.4	0.905
2017-03-20 11:33	7.14	546.9	0.946
2017-03-20 11:34	9.48	540.0	0.925
2017-03-20 11:35	5.72	553.9	0.959
2017-03-20 11:36	7.28	560.9	0.950
2017-03-20 11:37	8.55	546.3	0.936
2017-03-20 11:38	4.56	524.4	0.958
2017-03-20 11:39	8.92	579.5	0.946
2017-03-20 11:40	8.23	523.7	0.925
2017-03-20 11:41	2.97	471.2	0.943
2017-03-20 11:42	3.54	482.2	0.944
2017-03-20 11:43	5.92	542.0	0.953
2017-03-20 11:44	3.37	496.6	0.957
2017-03-20 11:45	4.86	484.4	0.927
2017-03-20 11:46	7.50	497.0	0.909
2017-03-20 11:47	6.53	477.7	0.894
2017-03-20 11:48	10.57	510.9	0.893
2017-03-20 11:49	3.47	477.6	0.941
2017-03-20 11:50	4.22	492.6	0.944
2017-03-20 11:51	3.59	470.1	0.930
2017-03-20 11:52	2.08	454.4	0.940
2017-03-20 11:53	2.09	459.0	0.947
2017-03-20 11:54	8.40	482.1	0.876
2017-03-20 11:55	19.24	474.9	0.730
2017-03-20 11:56	3.59	488.5	0.949
2017-03-20 11:57	6.04	505.1	0.932
2017-03-20 11:58	3.79	465.4	0.919
2017-03-20 11:59	3.61	470.5	0.930
2017-03-20 12:00	7.50	488.9	0.899
2017-03-20 12:01	3.11	436.6	0.817
2017-03-20 12:02	1.01	438.6	0.943
2017-03-20 12:03	3.32	440.0	0.839
2017-03-20 12:04	2.37	435.9	0.848
2017-03-20 12:05	0.82	433.7	0.934
2017-03-20 12:06	1.60	446.2	0.938
2017-03-20 12:07	2.52	455.2	0.929
2017-03-20 12:08	2.45	457.8	0.936
2017-03-20 12:09	1.44	458.4	0.962
2017-03-20 12:10	2.90	482.4	0.954
2017-03-20 12:11	3.59	486.9	0.948
2017-03-20 12:12	6.45	527.1	0.942
2017-03-20 12:13	2.97	474.6	0.947
2017-03-20 12:14	3.04	470.5	0.941
2017-03-20 12:15	4.73	524.4	0.956
2017-03-20 12:16	6.66	544.5	0.948
2017-03-20 12:17	6.54	539.5	0.947
2017-03-20 12:18	5.37	496.1	0.932
2017-03-20 12:19	4.04	497.0	0.949
2017-03-20 12:20	6.73	601.5	0.964
2017-03-20 12:21	11.33	590.8	0.937
2017-03-20 12:22	12.17	589.0	0.932
2017-03-20 12:23	8.81	552.9	0.937
2017-03-20 12:24	9.09	550.8	0.934
2017-03-20 12:25	12.46	589.6	0.931
2017-03-20 12:26	13.80	587.0	0.923
2017-03-20 12:27	6.10	497.4	0.925
2017-03-20 12:28	7.26	521.6	0.932
2017-03-20 12:29	8.13	548.1	0.939
2017-03-20 12:30	7.15	518.1	0.931
2017-03-20 12:31	4.87	481.0	0.923
2017-03-20 12:32	6.74	495.7	0.916
2017-03-20 12:33	4.27	470.5	0.919
2017-03-20 12:34	4.39	505.0	0.950
2017-03-20 12:35	9.20	555.5	0.935
2017-03-20 12:36	9.23	531.3	0.922
2017-03-20 12:37	6.41	506.1	0.929
2017-03-20 12:38	5.68	511.8	0.940
2017-03-20 12:39	5.95	531.3	0.948
2017-03-20 12:40	7.92	521.3	0.926
2017-03-20 12:41	5.76	483.1	0.913
2017-03-20 12:42	8.34	562.6	0.944
2017-03-20 12:43	8.32	531.0	0.929
2017-03-20 12:44	7.45	534.4	0.938
2017-03-20 12:45	7.16	543.3	0.944
2017-03-20 12:46	7.72	482.4	0.886
2017-03-20 12:47	3.31	450.8	0.895
2017-03-20 12:48	2.17	440.7	0.893
2017-03-20 12:49	1.95	444.3	0.918
2017-03-20 12:50	2.01	447.9	0.927
2017-03-20 12:51	4.04	477.3	0.932
2017-03-20 12:52	5.45	467.5	0.892
2017-03-20 12:53	3.45	452.8	0.898
2017-03-20 12:54	5.47	493.7	0.929
2017-03-20 12:55	5.06	472.4	0.908
2017-03-20 12:56	6.23	537.7	0.949
2017-03-20 12:57	10.82	584.5	0.938
2017-03-20 12:58	7.74	521.0	0.927
2017-03-20 12:59	6.63	524.0	0.939
2017-03-20 13:00	7.49	512.7	0.924
2017-03-20 13:01	6.82	515.4	0.932
2017-03-20 13:02	6.48	495.7	0.919
2017-03-20 13:03	6.05	506.1	0.933
2017-03-20 13:04	6.26	508.9	0.933
2017-03-20 13:05	6.88	514.1	0.930
2017-03-20 13:06	5.69	484.6	0.916
2017-03-20 13:07	5.79	507.0	0.936
2017-03-20 13:08	7.11	516.7	0.930
2017-03-20 13:09	6.66	514.7	0.933
2017-03-20 13:10	6.98	494.3	0.912
2017-03-20 13:11	5.86	469.6	0.889
2017-03-20 13:12	6.62	495.2	0.917
2017-03-20 13:13	4.34	465.3	0.908
2017-03-20 13:14	3.93	470.4	0.925
2017-03-20 13:15	13.63	590.8	0.925
2017-03-20 13:16	15.98	553.5	0.891
2017-03-20 13:17	14.21	506.7	0.855
2017-03-20 13:18	21.06	611.5	0.900
2017-03-20 13:19	22.47	608.5	0.892
2017-03-20 13:20	16.25	569.9	0.901
2017-03-20 13:21	25.59	594.3	0.870
2017-03-20 13:22	19.32	533.1	0.851
2017-03-20 13:23	14.31	520.6	0.873
2017-03-20 13:24	10.19	507.6	0.893
2017-03-20 13:25	9.27	508.8	0.903
2017-03-20 13:26	13.36	502.3	0.856
2017-03-20 13:27	7.87	518.5	0.924
2017-03-20 13:28	11.81	546.2	0.913
2017-03-20 13:29	8.97	513.0	0.910
2017-03-20 13:30	9.56	494.0	0.882
2017-03-20 13:31	14.31	517.3	0.869
2017-03-20 13:32	12.59	489.4	0.841
2017-03-20 13:33	10.86	512.3	0.892
2017-03-20 13:34	10.41	497.6	0.878
2017-03-20 13:35	13.18	526.2	0.887
2017-03-20 13:36	9.90	492.5	0.876
2017-03-20 13:37	11.95	509.0	0.879
2017-03-20 13:38	9.42	513.0	0.906
2017-03-20 13:39	8.19	474.2	0.863
2017-03-20 13:40	7.31	511.5	0.924
2017-03-20 13:41	9.60	478.6	0.854
2017-03-20 13:42	3.49	496.7	0.956
2017-03-20 13:43	9.25	485.3	0.871
2017-03-20 13:44	3.36	446.0	0.875
2017-03-20 13:45	1.87	448.4	0.933
2017-03-20 13:46	4.14	481.0	0.934
2017-03-20 13:47	9.35	514.0	0.907
2017-03-20 13:48	7.25	464.3	0.852
2017-03-20 13:49	6.37	470.7	0.883
2017-03-20 13:50	6.84	473.0	0.881
2017-03-20 13:51	11.02	504.5	0.881
2017-03-20 13:52	7.77	464.6	0.844
2017-03-20 13:53	7.02	474.1	0.880
2017-03-20 13:54	6.18	453.7	0.834
2017-03-20 13:55	5.45	459.4	0.871
2017-03-20 13:56	7.21	485.1	0.897
2017-03-20 13:57	10.10	479.9	0.850
2017-03-20 13:58	10.83	515.6	0.896
2017-03-20 13:59	12.81	495.2	0.850
2017-03-20 14:00	10.55	510.1	0.893
2017-03-20 14:01	5.80	463.3	0.875
2017-03-20 14:02	5.28	466.0	0.892
2017-03-20 14:03	5.31	458.1	0.870
2017-03-20 14:04	2.12	429.1	0.748
2017-03-20 14:05	0.24	424.4	0.886
2017-03-20 14:06	0.06	423.0
2017-03-20 14:07	1.22	435.9	0.917
2017-03-20 14:08	0.93	428.6	0.866
2017-03-20 14:09	0.31	427.9	0.951
2017-03-20 14:10	0.32	433.4	0.976
2017-03-20 14:11	1.51	440.5	0.923
2017-03-20 14:12	3.01	465.2	0.935
2017-03-20 14:13	1.71	434.6	0.875
2017-03-20 14:14	0.96	443.6	0.958
2017-03-20 14:15	2.37	456.6	0.936
2017-03-20 14:16	3.79	464.9	0.918
2017-03-20 14:17	4.34	480.3	0.930
2017-03-20 14:18	5.14	518.1	0.949
2017-03-20 14:19	3.39	478.6	0.943
2017-03-20 14:20	2.34	462.5	0.945
2017-03-20 14:21	0.34	430.4	0.964
