# Supplementary material for: Volatile Organic Compound Emissions from Prescribed Burning in Tallgrass Prairie Ecosystems
Source: Atmosphere (Basel). Author manuscript; Available in PMC 2020 Jan 1. (PMC6781241; doi:10.3390/atmos10080464)
Supplement: Supplement1 [file NIHMS1539427-supplement-Supplement1.zip › TableS5.csv]

	Units	MDL_GCMS	FD1-C1	FD2-C1	FD2-C2	FD2-C3	FD4-C1	FD4-C2	FD4-C3	FD4-C4	FD4-C5	MQL(FD1-C1)	MQL(FD2-C1)	MQL(FD2-C2)	MQL(FD2-C3)	MQL(FD4-C1)	MQL(FD4-C2)	MQL(FD4-C3)	MQL(FD4-C4)	MQL(FD4-C5)
Date	YYYY-mm-dd		2017-03-15	2017-03-16	2017-03-16	2017-03-16	2017-03-20	2017-03-20	2017-03-20	2017-03-20	2017-03-20
StartTime	HH:MM CST		14:49	10:27	12:26	13:29	09:46	10:23	11:07	12:04	13:17
StopTime	HH:MM CST		15:19	10:57	13:22	14:08	10:18	11:06	11:37	13:06	13:57
Carbon Monoxide	ppm	0.085	11.289	6.442	9.656	1.792	18.544	22.567	13.833	6.393	10.304
Carbon Dioxide	ppm	0.190	648.498	526.937	597.073	465.052	659.943	710.341	678.568	544.229	549.396
Methane	ppm	0.194	2.78	2.554	2.888	2.374	5.771	3.75	3.064	2.393	3.055
Propylene	ppb	0.008	42.086	34.501	37.401	5.954	91.176	111.853	55.101	26.911	45.194	0.344	0.356	0.211	0.298	0.350	0.253	0.338	0.224	0.266
Propane	ppb	0.010	13.147	17.044	15.174	6.662	32.227	36.532	19.746	11.891	22.182	0.405	0.420	0.249	0.351	0.412	0.297	0.398	0.264	0.313
Dichlorodifluoromethane	ppb	0.002	0.365	0.367	0.483	0.414	0.355	0.424	0.348	0.454	0.396	0.075	0.078	0.046	0.065	0.077	0.055	0.074	0.049	0.058
Chloromethane	ppb	0.005	2.985	2.044	1.293	0.735	2.281	2.472	1.797	1.187	1.301	0.187	0.194	0.115	0.162	0.191	0.138	0.184	0.122	0.145
Isobutane	ppb	0.008	0.342	1.240	0.771	0.660	4.399	2.129	0.972	1.775	0.776	0.316	0.327	0.194	0.273	0.321	0.232	0.310	0.206	0.244
Dichlorotetrafluoroethane	ppb	0.001	0.000	0.000	0.000	0.000	0.000	0.000	0.000	0.000	0.000	0.035	0.036	0.022	0.030	0.036	0.026	0.035	0.023	0.027
Vinyl Chloride	ppb	0.002	0.000	0.000	0.000	0.000	0.000	0.000	0.000	0.000	0.000	0.092	0.095	0.056	0.080	0.094	0.068	0.090	0.060	0.071
1-Butene	ppb	0.003	15.399	13.589	13.879	1.834	35.646	42.616	21.610	10.788	15.678	0.103	0.107	0.063	0.089	0.105	0.076	0.102	0.067	0.080
1,3-Butadiene	ppb	0.005	11.211	6.858	9.779	0.944	21.994	24.293	12.240	5.756	7.941	0.189	0.196	0.116	0.164	0.192	0.139	0.186	0.123	0.146
Butane	ppb	0.008	4.207	4.979	4.475	2.398	24.329	8.791	4.624	10.688	4.559	0.334	0.346	0.205	0.289	0.340	0.245	0.328	0.218	0.258
trans-2-butene	ppb	0.009	2.975	3.044	2.895	0.384	7.807	8.315	4.330	2.549	4.250	0.359	0.372	0.220	0.311	0.365	0.264	0.353	0.234	0.278
Bromomethane	ppb	0.004	0.000	0.000	0.000	0.000	0.000	0.000	0.000	0.000	0.000	0.171	0.178	0.105	0.148	0.174	0.126	0.168	0.112	0.133
cis-2-butene	ppb	0.010	2.129	2.296	2.133	0.000	5.492	5.962	3.076	1.727	3.037	0.428	0.443	0.263	0.370	0.435	0.314	0.421	0.279	0.331
Chloroethane	ppb	0.003	0.000	0.000	0.000	0.000	0.000	0.000	0.000	0.000	0.000	0.134	0.139	0.082	0.116	0.137	0.099	0.132	0.088	0.104
Ethanol	ppb	0.006	13.878	7.986	10.305	4.403	23.657	12.979	11.300	10.567	9.926	0.245	0.254	0.150	0.212	0.249	0.180	0.241	0.160	0.190
Vinyl Bromide	ppb	0.002	0.000	0.000	0.000	0.000	0.000	0.000	0.000	0.000	0.000	0.062	0.065	0.038	0.054	0.063	0.046	0.061	0.041	0.048
Acetonitrile	ppb	0.011	25.722	27.375	34.966	2.978	75.961	121.844	63.176	27.891	38.766	0.458	0.475	0.281	0.397	0.466	0.336	0.450	0.299	0.354
Acrolein	ppb	0.005	35.862	15.338	34.223	2.257	74.519	78.661	40.691	17.455	27.478	0.222	0.230	0.136	0.192	0.226	0.163	0.219	0.145	0.172
Acetone	ppb	0.005	23.750	16.410	24.079	4.313	55.783	57.942	32.972	18.691	30.279	0.198	0.205	0.122	0.172	0.202	0.146	0.195	0.129	0.153
iso-Pentane	ppb	0.005	3.709	1.827	2.306	0.479	14.563	4.475	2.538	5.100	0.224	0.213	0.221	0.131	0.184	0.217	0.156	0.209	0.139	0.165
Trichlorofluoromethane	ppb	0.002	0.163	0.137	0.172	0.158	0.137	0.154	0.134	0.174	0.144	0.063	0.065	0.039	0.055	0.064	0.046	0.062	0.041	0.049
Isopropyl Alcohol	ppb	0.010	0.000	0.000	0.000	0.000	0.000	2.267	5.787	4.509	0.604	0.424	0.440	0.261	0.367	0.432	0.312	0.417	0.277	0.328
1-Pentene	ppb	0.004	3.228	2.978	3.046	0.274	7.494	8.892	4.452	2.106	2.011	0.164	0.170	0.101	0.142	0.167	0.121	0.162	0.107	0.127
Acrylonitrile	ppb	0.008	4.442	3.374	4.298	0.436	8.804	12.457	6.485	2.846	2.856	0.322	0.333	0.198	0.279	0.327	0.236	0.316	0.210	0.249
n-Pentane	ppb	0.002	1.813	2.015	1.782	0.766	7.483	3.590	1.770	2.267	1.550	0.067	0.069	0.041	0.058	0.068	0.049	0.066	0.043	0.052
Isoprene	ppb	0.003	4.915	5.436	4.787	0.551	10.307	10.832	5.708	2.869	3.095	0.129	0.134	0.079	0.112	0.132	0.095	0.127	0.084	0.100
trans-2-pentene	ppb	0.002	1.058	0.827	0.894	0.119	2.819	2.429	1.239	0.786	1.243	0.065	0.068	0.040	0.057	0.066	0.048	0.064	0.043	0.050
cis-2-pentene	ppb	0.003	0.680	0.584	0.505	0.000	1.411	1.384	0.684	0.440	0.696	0.137	0.142	0.084	0.119	0.139	0.101	0.135	0.089	0.106
Tert-Butanol	ppb	0.005	0.972	0.563	0.785	0.000	2.187	1.995	1.259	0.827	2.857	0.191	0.198	0.117	0.165	0.195	0.140	0.188	0.125	0.148
1,1-Dichloroethene	ppb	0.003	0.000	0.000	0.000	0.000	0.000	0.000	0.000	0.000	0.000	0.111	0.115	0.068	0.096	0.113	0.081	0.109	0.072	0.086
Methylene Chloride	ppb	0.004	0.000	0.000	0.000	0.000	0.000	0.000	0.000	0.000	0.000	0.174	0.181	0.107	0.151	0.177	0.128	0.171	0.114	0.135
3-Chloro-1-Propene	ppb	0.018	0.000	0.000	0.000	0.000	0.000	0.000	0.000	1.083	0.000	0.761	0.788	0.467	0.659	0.774	0.559	0.748	0.496	0.589
1,1,2-Trichloro-1,2,2-...	ppb	0.001	0.000	0.000	0.046	0.044	0.000	0.035	0.000	0.041	0.037	0.043	0.045	0.027	0.037	0.044	0.032	0.043	0.028	0.033
Carbon Disulfide	ppb	0.003	0.000	0.000	0.000	0.000	0.000	0.000	0.000	0.000	0.000	0.140	0.145	0.086	0.121	0.143	0.103	0.138	0.091	0.109
2,2-Dimethylbutane	ppb	0.002	0.000	0.000	0.000	0.000	0.460	0.000	0.000	0.104	0.000	0.098	0.102	0.060	0.085	0.100	0.072	0.097	0.064	0.076
trans-1,2-Dichloroethene	ppb	0.002	0.000	0.000	0.000	0.000	0.000	0.000	0.000	0.000	0.000	0.076	0.078	0.046	0.065	0.077	0.055	0.074	0.049	0.058
Cyclopentane	ppb	0.002	0.145	0.679	0.576	0.000	0.712	1.298	0.734	0.193	0.241	0.100	0.104	0.062	0.087	0.102	0.074	0.099	0.065	0.078
2,3-Dimethylbutane	ppb	0.003	0.180	0.000	0.187	0.000	0.621	1.246	0.000	0.857	0.000	0.123	0.127	0.075	0.106	0.125	0.090	0.121	0.080	0.095
1,1-Dichloroethane	ppb	0.002	0.000	0.000	0.000	0.000	0.000	0.000	0.000	0.000	0.000	0.103	0.106	0.063	0.089	0.104	0.075	0.101	0.067	0.079
Methyl-t-Butyl-Ether	ppb	0.002	0.000	0.000	0.000	0.000	0.000	0.000	0.000	0.000	0.000	0.076	0.079	0.047	0.066	0.077	0.056	0.075	0.049	0.059
Vinyl Acetate	ppb	0.015	3.280	6.929	9.413	0.975	23.896	23.628	14.063	6.122	9.580	0.607	0.629	0.373	0.526	0.618	0.446	0.597	0.396	0.470
2-Methylpentane	ppb	0.007	0.777	0.000	0.497	0.000	3.461	0.852	0.000	0.585	0.000	0.272	0.282	0.167	0.236	0.277	0.200	0.268	0.178	0.211
2-Butanone	ppb	0.005	5.060	4.670	5.518	1.366	11.002	14.337	7.592	4.508	9.069	0.204	0.212	0.126	0.177	0.208	0.150	0.201	0.133	0.158
3-Methylpentane	ppb	0.003	0.348	0.000	0.143	0.000	1.513	0.156	0.000	0.219	0.000	0.117	0.122	0.072	0.102	0.119	0.086	0.115	0.077	0.091
2-Chloroprene	ppb	0.002	0.000	0.000	0.000	0.000	0.000	0.000	0.000	0.000	0.000	0.093	0.096	0.057	0.081	0.095	0.068	0.091	0.061	0.072
1-Hexene	ppb	0.005	2.104	2.242	2.108	0.213	5.396	6.671	3.104	1.398	1.704	0.195	0.202	0.120	0.169	0.199	0.143	0.192	0.127	0.151
cis-1,2-Dichloroethene	ppb	0.003	0.000	0.000	0.000	0.000	0.000	0.000	0.000	0.000	0.000	0.114	0.118	0.070	0.098	0.116	0.083	0.112	0.074	0.088
Diisopropyl ether	ppb	0.002	0.000	0.000	0.000	0.000	0.000	0.000	0.000	0.000	0.000	0.082	0.085	0.050	0.071	0.083	0.060	0.080	0.053	0.063
Ethyl Acetate	ppb	0.013	0.000	0.000	0.000	0.000	0.000	0.000	0.000	0.000	0.000	0.546	0.565	0.335	0.472	0.555	0.401	0.536	0.356	0.422
n-Hexane	ppb	0.004	0.656	0.772	0.548	0.000	2.487	1.418	0.619	0.495	0.523	0.184	0.190	0.113	0.159	0.187	0.135	0.181	0.120	0.142
Chloroform	ppb	0.001	0.000	0.000	0.000	0.000	0.000	0.000	0.000	0.000	0.000	0.051	0.053	0.031	0.044	0.052	0.037	0.050	0.033	0.039
Tetrahydrofuran	ppb	0.003	0.000	0.000	0.083	0.000	0.198	0.203	0.000	0.108	0.734	0.106	0.110	0.065	0.092	0.108	0.078	0.104	0.069	0.082
Ethyl Tert-Butyl Ether	ppb	0.002	0.000	0.000	0.000	0.000	0.000	0.079	0.000	0.000	0.133	0.070	0.072	0.043	0.060	0.071	0.051	0.068	0.045	0.054
Methylcyclopentane	ppb	0.004	0.365	0.228	0.359	0.000	2.568	0.147	0.229	0.238	0.000	0.148	0.153	0.091	0.128	0.150	0.108	0.145	0.096	0.114
1,2-Dichloroethane	ppb	0.002	0.000	0.000	0.000	0.000	0.000	0.000	0.000	0.000	0.000	0.071	0.074	0.044	0.062	0.073	0.052	0.070	0.047	0.055
2,4-Dimethylpentane	ppb	0.002	0.111	0.000	0.000	0.000	0.454	0.000	0.000	0.000	0.000	0.095	0.099	0.059	0.083	0.097	0.070	0.094	0.062	0.074
1,1,1-Trichloroethane	ppb	0.002	0.000	0.000	0.000	0.000	0.000	0.000	0.000	0.000	0.000	0.078	0.081	0.048	0.068	0.080	0.058	0.077	0.051	0.061
Benzene	ppb	0.005	17.818	10.812	14.711	1.851	30.050	36.704	21.513	9.838	13.913	0.209	0.217	0.128	0.181	0.213	0.154	0.206	0.136	0.162
Carbon Tetrachloride	ppb	0.002	0.000	0.000	0.069	0.000	0.000	0.000	0.000	0.060	0.000	0.081	0.084	0.050	0.070	0.082	0.059	0.079	0.053	0.063
Cyclohexane	ppb	0.007	0.000	0.000	0.000	0.000	1.109	0.000	0.000	0.000	0.000	0.283	0.293	0.174	0.245	0.288	0.208	0.278	0.185	0.219
2-Methylhexane	ppb	0.002	0.273	0.000	0.082	0.000	0.909	0.102	0.000	0.104	0.000	0.101	0.105	0.062	0.088	0.103	0.074	0.099	0.066	0.078
2,3-Dimethylpentane	ppb	0.006	0.000	0.000	0.000	0.000	0.798	0.000	0.000	0.000	0.000	0.251	0.260	0.154	0.217	0.255	0.184	0.247	0.164	0.194
Tert Amyl Methyl Ether	ppb	0.003	0.000	0.000	0.000	0.000	0.000	0.000	0.000	0.000	0.000	0.106	0.110	0.065	0.092	0.108	0.078	0.104	0.069	0.082
3-methylhexane	ppb	0.004	0.211	0.000	0.110	0.000	0.830	0.000	0.000	0.051	0.000	0.145	0.150	0.089	0.125	0.147	0.106	0.142	0.094	0.112
1,2-Dichloropropane	ppb	0.007	0.000	0.000	0.000	0.000	0.000	0.000	0.000	0.000	0.000	0.280	0.290	0.172	0.243	0.285	0.206	0.276	0.183	0.217
Bromodichloromethane	ppb	0.002	0.000	0.000	0.000	0.000	0.000	0.000	0.000	0.000	0.000	0.086	0.089	0.053	0.075	0.088	0.063	0.085	0.056	0.067
1,4-Dioxane	ppb	0.014	0.000	0.000	0.000	0.000	0.000	0.000	0.000	0.000	0.000	0.574	0.594	0.352	0.497	0.584	0.421	0.564	0.374	0.444
Trichloroethene	ppb	0.003	0.000	0.000	0.000	0.000	0.000	0.000	0.000	0.000	0.000	0.116	0.121	0.071	0.101	0.118	0.085	0.114	0.076	0.090
Isooctane	ppb	0.004	0.000	0.000	0.000	0.000	0.787	0.000	0.000	0.000	0.000	0.184	0.191	0.113	0.160	0.188	0.135	0.181	0.120	0.143
Methyl Methacrylate	ppb	0.121	0.000	0.000	0.000	0.000	0.000	0.000	0.000	0.000	0.000	4.989	5.167	3.063	4.319	5.076	3.663	4.904	3.251	3.858
Heptane	ppb	0.008	0.000	0.370	0.000	0.000	1.177	2.117	0.000	0.000	0.000	0.340	0.352	0.209	0.294	0.346	0.250	0.334	0.222	0.263
cis-1,3-Dichloropropene	ppb	0.012	0.000	0.000	0.000	0.000	0.000	0.000	0.000	0.000	0.000	0.497	0.515	0.305	0.431	0.506	0.365	0.489	0.324	0.385
4-Methy-2-Pentanone	ppb	0.009	0.000	0.000	0.000	0.000	0.000	0.000	0.000	0.000	0.000	0.384	0.397	0.236	0.332	0.391	0.282	0.377	0.250	0.297
Methylcyclohexane	ppb	0.003	0.113	0.000	0.073	0.000	0.545	0.128	0.000	0.000	0.000	0.112	0.116	0.069	0.097	0.114	0.082	0.110	0.073	0.087
trans-1,3-Dichloropropene	ppb	0.008	0.000	0.000	0.000	0.000	0.000	0.000	0.000	0.000	0.000	0.328	0.339	0.201	0.284	0.333	0.241	0.322	0.213	0.253
1,1,2-Trichloroethane	ppb	0.004	0.000	0.000	0.000	0.000	0.000	0.000	0.000	0.000	0.000	0.153	0.159	0.094	0.133	0.156	0.113	0.151	0.100	0.119
2,3,4-Trimethylpentane	ppb	0.002	0.000	0.000	0.000	0.000	0.217	0.000	0.000	0.000	0.000	0.069	0.071	0.042	0.059	0.070	0.050	0.067	0.045	0.053
Toluene	ppb	0.007	6.009	6.846	6.502	0.879	18.489	22.291	9.924	4.920	7.629	0.303	0.314	0.186	0.262	0.309	0.223	0.298	0.198	0.234
2-Methylheptane	ppb	0.003	0.000	0.000	0.000	0.000	0.333	0.134	0.000	0.000	0.000	0.133	0.138	0.082	0.115	0.136	0.098	0.131	0.087	0.103
2-Hexanone	ppb	0.040	0.000	0.000	0.000	0.000	0.000	0.000	0.000	0.000	0.000	1.667	1.727	1.024	1.443	1.696	1.224	1.639	1.086	1.289
Dibromochloromethane	ppb	0.004	0.000	0.000	0.000	0.000	0.000	0.000	0.000	0.000	0.000	0.147	0.152	0.090	0.127	0.149	0.108	0.144	0.096	0.113
3-Methylheptane	ppb	0.007	0.000	0.000	0.000	0.000	0.000	0.000	0.000	0.000	0.000	0.275	0.285	0.169	0.238	0.280	0.202	0.271	0.179	0.213
1,2-Dibromoethane	ppb	0.006	0.000	0.000	0.000	0.000	0.000	0.000	0.000	0.000	0.000	0.241	0.250	0.148	0.209	0.245	0.177	0.237	0.157	0.186
Octane	ppb	0.005	0.000	0.262	0.139	0.000	0.612	0.604	0.234	0.140	0.179	0.207	0.214	0.127	0.179	0.211	0.152	0.203	0.135	0.160
Tetrachloroethene	ppb	0.002	0.000	0.000	0.000	0.000	0.000	0.000	0.000	0.000	0.000	0.074	0.077	0.046	0.064	0.076	0.055	0.073	0.049	0.058
1,1,1,2-Tetrachloroethane	ppb	0.002	0.000	0.000	0.000	0.000	0.000	0.000	0.000	0.000	0.000	0.088	0.091	0.054	0.076	0.090	0.065	0.087	0.058	0.068
Chlorobenzene	ppb	0.003	0.000	0.000	0.000	0.000	0.000	0.000	0.000	0.000	0.000	0.134	0.139	0.083	0.116	0.137	0.099	0.132	0.088	0.104
Ethylbenzene	ppb	0.007	0.500	0.523	0.498	0.000	1.514	1.840	0.791	0.402	0.593	0.298	0.309	0.183	0.258	0.303	0.219	0.293	0.194	0.230
m-Xylene	ppb	0.017	0.000	0.000	0.500	0.000	1.686	2.223	0.731	0.000	0.620	0.693	0.718	0.426	0.600	0.705	0.509	0.681	0.452	0.536
p-Xylene	ppb	0.004	0.318	0.380	0.374	0.000	1.477	1.285	0.543	0.292	0.393	0.181	0.187	0.111	0.157	0.184	0.133	0.178	0.118	0.140
Bromoform	ppb	0.003	0.000	0.000	0.000	0.000	0.000	0.000	0.000	0.000	0.000	0.121	0.125	0.074	0.104	0.123	0.089	0.119	0.079	0.093
Styrene	ppb	0.016	0.000	0.000	0.630	0.000	1.642	2.924	0.884	0.000	0.533	0.669	0.693	0.411	0.579	0.681	0.491	0.658	0.436	0.518
1,1,2,2-Tetrachloroethane	ppb	0.008	0.000	0.000	0.000	0.000	0.000	0.000	0.000	0.000	0.000	0.335	0.347	0.206	0.290	0.341	0.246	0.329	0.218	0.259
o-Xylene	ppb	0.006	0.000	0.306	0.290	0.000	1.022	1.115	0.508	0.251	0.403	0.263	0.273	0.162	0.228	0.268	0.193	0.259	0.172	0.204
Nonane	ppb	0.005	0.000	0.000	0.000	0.000	0.372	0.348	0.000	0.000	0.000	0.218	0.226	0.134	0.189	0.222	0.160	0.214	0.142	0.169
Cumene	ppb	0.006	0.000	0.000	0.000	0.000	0.000	0.000	0.000	0.000	0.000	0.253	0.262	0.155	0.219	0.257	0.185	0.248	0.165	0.195
Chlorotoluenes	ppb	0.010	0.000	0.000	0.000	0.000	0.000	0.000	0.000	0.000	0.000	0.402	0.416	0.246	0.348	0.409	0.295	0.395	0.262	0.311
n-Propylbenzene	ppb	0.005	0.000	0.000	0.000	0.000	0.000	0.178	0.000	0.000	0.000	0.200	0.207	0.123	0.173	0.204	0.147	0.197	0.130	0.155
m-Ethyltoluene	ppb	0.008	0.000	0.000	0.000	0.000	0.000	0.299	0.000	0.000	0.000	0.320	0.331	0.196	0.277	0.326	0.235	0.315	0.209	0.247
1,3,5-Trimethylbenzene	ppb	0.011	0.000	0.000	0.000	0.000	0.000	0.000	0.000	0.000	0.000	0.451	0.467	0.277	0.390	0.458	0.331	0.443	0.294	0.348
1,2,4-Trimethylbenzene	ppb	0.005	0.000	0.000	0.000	0.000	0.580	0.579	0.211	0.000	0.182	0.206	0.214	0.127	0.179	0.210	0.151	0.203	0.134	0.159
Tert-Butyl Benzene	ppb	0.004	0.000	0.000	0.000	0.000	0.000	0.133	0.000	0.000	0.000	0.148	0.154	0.091	0.128	0.151	0.109	0.146	0.097	0.115
1-Ethyl-4-Methyl Benzene	ppb	0.015	0.000	0.000	0.000	0.000	0.000	0.000	0.000	0.000	0.000	0.615	0.636	0.377	0.532	0.625	0.451	0.604	0.400	0.475
o-Ethyltoluene	ppb	0.010	0.000	0.000	0.000	0.000	0.000	0.000	0.000	0.000	0.000	0.431	0.446	0.265	0.373	0.438	0.316	0.424	0.281	0.333
1,3-Dichlorobenzene	ppb	0.005	0.000	0.000	0.000	0.000	0.000	0.000	0.000	0.000	0.000	0.217	0.224	0.133	0.188	0.220	0.159	0.213	0.141	0.168
1,4-Dichlorobenzene	ppb	0.009	0.000	0.000	0.000	0.000	0.000	0.000	0.000	0.000	0.000	0.359	0.372	0.221	0.311	0.366	0.264	0.353	0.234	0.278
n-Decane	ppb	0.006	0.000	0.000	0.000	0.000	0.417	0.379	0.000	0.000	0.000	0.259	0.269	0.159	0.224	0.264	0.190	0.255	0.169	0.201
Sec-Butyl Benzene	ppb	0.003	0.000	0.000	0.000	0.000	0.000	0.000	0.000	0.000	0.000	0.133	0.138	0.082	0.115	0.135	0.098	0.131	0.087	0.103
1,2,3-Trimethylbenzene	ppb	0.005	0.000	0.000	0.000	0.000	0.386	0.411	0.000	0.000	0.000	0.192	0.199	0.118	0.166	0.195	0.141	0.189	0.125	0.148
1,2-Dichlorobenzene	ppb	0.005	0.000	0.000	0.000	0.000	0.000	0.000	0.000	0.000	0.000	0.196	0.203	0.120	0.169	0.199	0.144	0.192	0.128	0.151
o-Cymene	ppb	0.004	0.000	0.000	0.000	0.000	0.000	0.000	0.000	0.000	0.000	0.154	0.159	0.095	0.133	0.157	0.113	0.151	0.100	0.119
1,3-Diethylbenzene	ppb	0.003	0.000	0.000	0.000	0.000	0.000	0.121	0.000	0.000	0.000	0.136	0.141	0.084	0.118	0.138	0.100	0.134	0.089	0.105
1,2-Diethylbenzene	ppb	0.008	0.000	0.000	0.000	0.000	0.000	0.000	0.000	0.000	0.000	0.318	0.329	0.195	0.275	0.323	0.233	0.312	0.207	0.246
n-Butyl Benzene	ppb	0.006	0.000	0.000	0.000	0.000	0.000	0.000	0.000	0.000	0.000	0.242	0.250	0.148	0.209	0.246	0.177	0.237	0.157	0.187
Undecane	ppb	0.006	0.000	0.000	0.000	0.000	0.311	0.308	0.000	0.000	0.000	0.258	0.267	0.158	0.223	0.263	0.190	0.254	0.168	0.200
1,2,4-Trichlorobenzene	ppb	0.006	0.000	0.000	0.000	0.000	0.000	0.000	0.000	0.000	0.000	0.237	0.246	0.146	0.205	0.242	0.174	0.233	0.155	0.184
Naphthalene	ppb	0.011	0.000	0.000	0.478	0.000	1.009	2.323	0.644	0.000	0.450	0.448	0.464	0.275	0.388	0.456	0.329	0.441	0.292	0.347
Dodecane	ppb	0.006	0.000	0.000	0.000	0.000	0.000	0.375	0.000	0.000	0.000	0.246	0.255	0.151	0.213	0.250	0.181	0.242	0.160	0.190
Hexachlorobutadiene	ppb	0.003	0.000	0.000	0.000	0.000	0.000	0.000	0.000	0.000	0.000	0.119	0.124	0.073	0.103	0.121	0.088	0.117	0.078	0.092
