# Supplementary material for: Volatile Organic Compound Emissions from Prescribed Burning in Tallgrass Prairie Ecosystems
Source: Atmosphere (Basel). Author manuscript; Available in PMC 2020 Jan 1. (PMC6781241; doi:10.3390/atmos10080464)
Supplement: Supplement1 [file NIHMS1539427-supplement-Supplement1.zip › TableS6.csv]

name	OLS.slope	OLS.slope.SE	OLS.slope.t	OLS.slope.Pr	OLS.slope.025	OLS.slope.975	OLS.intercept	OLS.intercept.SE	OLS.intercept.t	OLS.intercept.Pr	OLS.intercept.025	OLS.intercept.975	OLS.r.squared	OLS.r.squared.adj	OLS.SSE	RTO.slope	RTO.slope.SE	RTO.slope.t	RTO.slope.Pr	RTO.slope.025	RTO.slope.975	RTO.r.squared	RTO.r.squared.adj	RTO.SSE	OLS.AIC	RTO.AIC	OLS.AICc	RTO.AICc	N	r_pearson
Propylene	4.962	0.344	14.436	0.000	4.149	5.775	-4.779	4.336	-1.102	0.307	-15.030	5.473	0.968	0.963	276.408	4.630	0.168	27.516	0.000	4.242	5.018	0.990	0.988	324.375	56.597	56.037	61.397	58.037	9	0.984
Propane	1.395	0.203	6.856	0.000	0.914	1.876	3.997	2.566	1.558	0.163	-2.071	10.064	0.870	0.852	96.824	1.672	0.107	15.675	0.000	1.426	1.918	0.968	0.965	130.378	47.156	47.834	51.956	49.834	9	0.933
Dichlorodifluoromethane	-0.002	0.003	-0.628	0.550	-0.008	0.005	0.419	0.034	12.441	0.000	0.340	0.499	0.053	-0.082	0.017	0.027	0.006	4.725	0.001	0.014	0.041	0.736	0.703	0.386	-30.835	-4.572	-26.035	-2.572	9	0.231
Chloromethane	0.073	0.032	2.267	0.058	-0.003	0.148	0.987	0.404	2.442	0.045	0.031	1.942	0.423	0.341	2.400	0.141	0.020	7.163	0.000	0.096	0.187	0.865	0.848	4.444	13.878	17.424	18.678	19.424	9	0.651
Isobutane	0.111	0.059	1.883	0.102	-0.028	0.251	0.223	0.745	0.299	0.774	-1.539	1.985	0.336	0.241	8.166	0.127	0.027	4.716	0.002	0.065	0.189	0.735	0.702	8.270	24.900	23.014	29.700	25.014	9	0.580
1-Butene	1.920	0.148	12.945	0.000	1.569	2.271	-2.197	1.871	-1.175	0.279	-6.621	2.226	0.960	0.954	51.457	1.767	0.073	24.100	0.000	1.598	1.936	0.986	0.985	61.598	41.467	41.086	46.267	43.086	9	0.980
1,3-Butadiene	1.145	0.086	13.355	0.000	0.942	1.348	-1.421	1.081	-1.314	0.230	-3.978	1.136	0.962	0.957	17.194	1.046	0.043	24.189	0.000	0.947	1.146	0.987	0.985	21.434	31.601	31.585	36.401	33.585	9	0.981
Butane	0.555	0.334	1.663	0.140	-0.234	1.345	1.539	4.213	0.365	0.726	-8.423	11.500	0.283	0.181	260.983	0.662	0.152	4.346	0.002	0.311	1.014	0.702	0.665	265.955	56.080	54.250	60.880	56.250	9	0.532
trans-2-butene	0.378	0.041	9.295	0.000	0.282	0.474	-0.113	0.513	-0.221	0.832	-1.326	1.100	0.925	0.914	3.869	0.370	0.018	20.070	0.000	0.328	0.413	0.981	0.978	3.896	18.176	16.239	22.976	18.239	9	0.962
cis-2-butene	0.276	0.030	9.311	0.000	0.206	0.346	-0.173	0.374	-0.464	0.657	-1.057	0.710	0.925	0.915	2.052	0.264	0.014	19.410	0.000	0.232	0.295	0.979	0.977	2.115	12.470	10.742	17.270	12.742	8	0.962
Ethanol	0.595	0.211	2.819	0.026	0.096	1.095	5.090	2.665	1.910	0.098	-1.210	11.391	0.532	0.465	104.405	0.949	0.118	8.058	0.000	0.677	1.220	0.890	0.877	158.840	47.834	49.611	52.634	51.611	9	0.729
Acetonitrile	5.238	0.615	8.518	0.000	3.784	6.692	-11.325	7.756	-1.460	0.188	-29.664	7.015	0.912	0.899	884.524	4.452	0.317	14.026	0.000	3.720	5.184	0.961	0.956	1153.932	67.065	67.458	71.865	69.458	9	0.955
Acrolein	3.912	0.288	13.563	0.000	3.230	4.595	-6.930	3.638	-1.905	0.099	-15.534	1.673	0.963	0.958	194.659	3.431	0.161	21.362	0.000	3.061	3.802	0.983	0.981	295.554	53.441	55.200	58.241	57.200	9	0.982
Acetone	2.676	0.211	12.710	0.000	2.178	3.174	-0.197	2.656	-0.074	0.943	-6.476	6.083	0.958	0.953	103.715	2.663	0.095	27.970	0.000	2.443	2.882	0.990	0.989	103.796	47.775	45.782	52.575	47.782	9	0.979
iso-Pentane	0.374	0.210	1.782	0.118	-0.122	0.869	-0.211	2.644	-0.080	0.939	-6.463	6.040	0.312	0.214	102.790	0.359	0.095	3.786	0.005	0.140	0.577	0.642	0.597	102.884	47.694	45.702	52.494	47.702	9	0.559
Trichlorofluoromethane	-0.001	0.001	-0.891	0.402	-0.003	0.001	0.161	0.011	15.017	0.000	0.136	0.186	0.102	-0.026	0.002	0.010	0.002	4.706	0.002	0.005	0.016	0.735	0.701	0.056	-51.455	-21.928	-46.655	-19.928	9	0.319
1-Pentene	0.407	0.045	8.990	0.000	0.300	0.514	-0.660	0.571	-1.157	0.285	-2.009	0.689	0.920	0.909	4.788	0.361	0.022	16.173	0.000	0.309	0.412	0.970	0.967	5.703	20.094	19.669	24.894	21.669	9	0.959
Acrylonitrile	0.545	0.052	10.543	0.000	0.423	0.668	-0.913	0.653	-1.399	0.205	-2.456	0.630	0.941	0.932	6.262	0.482	0.026	18.229	0.000	0.421	0.543	0.976	0.974	8.011	22.510	22.728	27.310	24.728	9	0.970
n-Pentane	0.208	0.086	2.425	0.046	0.005	0.411	0.261	1.083	0.241	0.816	-2.298	2.821	0.457	0.379	17.231	0.226	0.039	5.809	0.000	0.136	0.316	0.808	0.784	17.375	31.621	29.695	36.421	31.695	9	0.676
Isoprene	0.480	0.073	6.566	0.000	0.307	0.653	0.087	0.922	0.095	0.927	-2.093	2.268	0.860	0.840	12.506	0.486	0.033	14.703	0.000	0.410	0.562	0.964	0.960	12.522	28.736	26.748	33.536	28.748	9	0.928
trans-2-pentene	0.122	0.017	7.012	0.000	0.081	0.163	-0.079	0.220	-0.362	0.728	-0.599	0.440	0.875	0.858	0.709	0.117	0.008	14.677	0.000	0.098	0.135	0.964	0.960	0.722	2.900	1.067	7.700	3.067	9	0.936
cis-2-pentene	0.065	0.008	8.143	0.000	0.046	0.084	-0.013	0.101	-0.132	0.899	-0.253	0.226	0.905	0.891	0.151	0.065	0.004	17.740	0.000	0.056	0.073	0.975	0.972	0.151	-11.008	-12.986	-6.208	-10.986	8	0.951
Tert-Butanol	0.097	0.038	2.534	0.039	0.006	0.187	0.205	0.481	0.426	0.683	-0.932	1.342	0.478	0.404	3.399	0.111	0.017	6.351	0.000	0.071	0.151	0.834	0.814	3.488	17.012	15.243	21.812	17.243	8	0.692
Cyclopentane	0.050	0.014	3.564	0.009	0.017	0.084	-0.047	0.178	-0.262	0.801	-0.468	0.374	0.645	0.594	0.466	0.047	0.006	7.342	0.000	0.032	0.062	0.871	0.855	0.470	-0.876	-2.788	3.924	-0.788	8	0.803
Vinyl Acetate	1.172	0.186	6.300	0.000	0.732	1.612	-2.067	2.347	-0.881	0.408	-7.615	3.482	0.850	0.829	80.971	1.029	0.089	11.607	0.000	0.824	1.233	0.944	0.937	89.943	45.547	44.493	50.347	46.493	9	0.922
2-Butanone	0.578	0.072	8.021	0.000	0.408	0.748	0.630	0.909	0.693	0.511	-1.519	2.779	0.902	0.888	12.150	0.622	0.034	18.468	0.000	0.544	0.699	0.977	0.974	12.984	28.476	27.073	33.276	29.073	9	0.950
1-Hexene	0.301	0.034	8.873	0.000	0.221	0.381	-0.552	0.428	-1.290	0.238	-1.563	0.460	0.918	0.907	2.690	0.263	0.017	15.403	0.000	0.223	0.302	0.967	0.963	3.329	14.906	14.824	19.706	16.824	9	0.958
n-Hexane	0.087	0.026	3.285	0.013	0.024	0.149	-0.122	0.333	-0.368	0.724	-0.910	0.665	0.607	0.550	1.631	0.078	0.012	6.494	0.000	0.050	0.106	0.841	0.821	1.662	10.401	8.573	15.201	10.573	8	0.779
Benzene	1.645	0.057	28.932	0.000	1.510	1.779	-0.694	0.717	-0.968	0.365	-2.390	1.001	0.992	0.991	7.559	1.596	0.027	58.360	0.000	1.533	1.660	0.998	0.997	8.571	24.205	23.336	29.005	25.336	9	0.996
Toluene	1.011	0.112	9.030	0.000	0.746	1.276	-1.892	1.413	-1.339	0.222	-5.232	1.449	0.921	0.910	29.347	0.880	0.057	15.512	0.000	0.749	1.011	0.968	0.964	36.866	36.413	36.466	41.213	38.466	9	0.960
Ethylbenzene	0.086	0.009	9.622	0.000	0.065	0.107	-0.210	0.113	-1.859	0.105	-0.476	0.057	0.930	0.920	0.187	0.071	0.005	14.474	0.000	0.060	0.083	0.963	0.959	0.279	-9.097	-7.485	-4.297	-5.485	8	0.964
p-Xylene	0.069	0.012	5.888	0.001	0.041	0.097	-0.198	0.148	-1.343	0.221	-0.547	0.151	0.832	0.808	0.320	0.055	0.006	9.297	0.000	0.041	0.069	0.915	0.905	0.403	-4.251	-4.187	0.549	-2.187	8	0.912
